# Supplementary material for: Does Incipient Dementia Explain Normal Cognitive Decline Determinants? Lothian Birth Cohort 1921
Source: Psychol Aging. 2018 May 10;33(4):674–84. doi: 10.1037/pag0000241 (PMC6001941; doi:10.1037/pag0000241)
Supplement: Supplementary file 1 [file z2m-3127_PAG-2017-1172_IntSup.zip]

Archive with 2 entries (2 files):
- z2m999173127so1.docx
- z2m999173127so2.docx
